# Supplementary material for: Rational Design of High-Performance Hemithioindigo-Based Photoswitchable AIE Photosensitizer and Enabling Reversible Control Singlet Oxygen Generation
Source: Biosensors (Basel). 2023 Feb 27;13(3):324. doi: 10.3390/bios13030324 (PMC10046834; doi:10.3390/bios13030324)
Supplement: Supplementary file 1 [file biosensors-13-00324-s001.zip]

Archive with 1 entries (1 files):
- biosensors-2199037-supplementary.pdf
